# Supplementary material for: Sleep-dependent memory consolidation in infants protects new episodic memories from existing semantic memories
Source: Nat Commun. 2020 Mar 10;11:1298. doi: 10.1038/s41467-020-14850-8 (PMC7064567; doi:10.1038/s41467-020-14850-8)
Supplement: Supplementary file 4 — Source Data [file 41467_2020_14850_MOESM4_ESM.xlsx]

## Sheet: Figure 2
Figure 2		2a		2b & 2c
		Mean ERP at PO	Mean ERP at PO	Mean ERP at PO	Mean ERP at PO	Mean ERP at LFT	Mean ERP at LFT
		(400 - 800 ms)	(400 - 800 ms)	(400 - 800 ms)	(400 - 800 ms)	(400 - 800 ms)	(400 - 800 ms)
	Subjects	correct new	incorrect new	correct old	incorrect old	correct old	incorrect old
Nap group	1	-0.12	-3.13	-0.06	-0.01	-4.89	-3.56
	2	0.29	-1.09	-0.44	0.98	0.91	0.81
	3	7.64	1.92	-0.14	4.48	4.24	6.53
	4	-1.96	-3.31	-1.45	0.1	-0.98	1.32
	5	0.24	-1.73	-0.26	-1.93	-0.73	-0.14
	6	2.22	-2.89	-1.2	0	0.21	3.78
	7	1.33	-0.65	0.6	-0.9	0.82	1.65
	8	0.09	-0.17	-0.88	1.24	3.6	11.62
	9	0.32	-0.34	-0.99	-1.05	-0.01	0.77
	10	-0.69	-1.34	-1.11	-0.05	1.23	0.44
	11	-0.51	-0.46	1.36	-1.4	3.02	2.77
	12	-0.76	-0.92	-0.28	0.11	-0.05	0.45
	13	0.7	-0.3	-1.41	1.6	-0.69	-1.17
	14	-1.01	0.73	-1.85	1.01	2.57	2.47
	15	0.63	-1.84	-2.45	-2.06	1.81	3.05
	16	-1.1	-3.01	-1.8	-1.27	-3.39	-2.1
	17	0.27	-2.65	2.38	-1.95	1.95	5.15
	18	1.35	-0.35	-1.91	0.24	-1.39	-0.21
	19	1.09	-4.1	0.74	-3.93	-0.1	0.96
	20	3.49	-2.69	0.12	1.67	-4.07	-0.84
	21	-1.33	-2.41	-3.45	-2.04	2.3	5.02
	22	-1.9	-3.74	-0.08	-2.37	-6.61	3.24
	23	1.44	1.63	1.19	-1.31	0.89	-1.35
	24	-1.36	-0.13	-1.88	-4.54	2.55	1.55
	25	0.32	-3.62	-1.98	-1.05	1.72	11.14
	26	4.65	3	3.53	1.4	3.03	3.14
	27	-2.53	-0.85	0.6	-1.21	-2.73	1.19
	28	0.81	0.67	-1.04	-1.77	-0.68	6.16
	29	-1.9	0.89	-4.01	-0.17	4.38	1.39
	30	-2.08	1.05	-2.84	-1.8	-1.24	2.94
Wake group	31	-0.85	-3.52	0.82	-1.6	-3.03	-2.62
	32	1.15	3.63	4.58	-1.45	7.32	2.41
	33	2.07	1.39	-1.09	2.31	-0.78	1.79
	34	4.21	-2.81	0.61	-5.12	6.36	-1.04
	35	-2.2	-0.73	-4.71	-5.34	-7.03	-2.3
	36	0.44	0.62	-0.76	-0.12	-2.13	1.36
	37	6.22	4.04	1.54	1.03	3.03	1.41
	38	4.33	-2.02	0.91	-2.13	2.63	1.32
	39	-1.33	-9.35	9.53	-6.59	4.54	-7.55
	40	0.03	-3.46	0.86	-1.14	3.99	1.12
	41	-4.22	-2.49	-0.65	-1.78	0.49	3.37
	42	1.82	-1.47	0.17	-5.24	-3.81	-5.09
	43	1.44	-3.25	-0.72	-2.56	3.27	2.19
	44	-2.37	-4.36	-0.23	-3.92	0.45	-4.9
	45	2.86	2.13	-2.6	0.81	-1.9	-3.02
	46	2.66	-0.43	4.01	-0.77	5.82	3.44
	47	1.02	-1.7	2.18	-2.9	1.66	2.99
	48	-1.98	-5.14	-0.41	-3.26	4.99	2.44
	49	7.74	2.28	3.39	3.16	2.07	2.86
	50	2.03	-4.55	1.65	-4.99	1.47	2.59
	51	-1.94	-0.59	1.1	-1.17	-2.43	-0.88
	52	-1.15	0.6	-2.08	0.45	-1.66	4.46
	53	-1.44	-3.67	5.33	-2.28	6.19	2.01
	54	0.42	-1	-2.97	-4.76	2.51	1.52
	55	3.89	-1.25	-3.7	-4.87	5.77	4.74
	56	-1.11	2.21	0.98	-0.28	-2.53	-1.17
	57	-2.29	-1.36	-2.69	-0.96	-2.84	-0.4
	58	-1.13	-3.6	-0.54	-1.71	0.6	3.37
	59	0.04	-0.79	-3.02	-2.65	-1.71	1.51
	60	-1.94	-6.88	1.09	-9.97	-1.4	-3.93

## Sheet: Figure 3
Figure 3		3a & 3c		3b & 3d
		Mean ERP at LFT	Mean ERP at LFT	Mean ERP at LFT	Mean ERP at LFT
		(400 - 800 ms)	(400 - 800 ms)	(400 - 800 ms)	(400 - 800 ms)
	Subjects	repeated	novel	old correct	new correct
Nap group	1	-2.17	-4.21	-4.89	-2.87
	2	1.21	-2.22	0.91	2.97
	3	-2.97	0.77	4.24	3.87
	4	-2.09	0.13	-0.98	-1.33
	5	-1.03	0.07	-0.73	1.26
	6	-0.95	1.78	0.21	0.75
	7	-0.7	1.24	0.82	-1.04
	8	0.22	2.77	3.6	3.37
	9	-0.62	2.53	-0.01	-1.59
	10	-0.27	0.47	1.23	1.46
	11	1.07	1.35	3.02	1.97
	12	0.1	-3.38	-0.05	2.07
	13	0.4	1.25	-0.69	2.4
	14	0.83	-1.27	2.57	2.8
	15	3.04	2.61	1.81	1.41
	16	-0.9	0.01	-3.39	1.31
	17	3.32	3.12	1.95	5.75
	18	-3.26	6.2	-1.39	0.81
	19	0	-1.91	-0.1	-0.84
	20	-1.55	3.86	-4.07	1.84
	21	7.2	8.41	2.3	3.4
	22	-1.59	-2.44	-6.61	-1.69
	23	-1.5	0.15	0.89	2.61
	24	-1.38	-1.39	2.55	1.01
	25	1.9	2.76	1.72	5.79
	26	-2.27	0.04	3.03	2.8
	27	5.68	2.73	-2.73	5.72
	28	2.86	4.52	-0.68	3.61
	29	-0.78	-2.47	4.38	1.42
	30	-2.62	-0.87	-1.24	3.58
Wake group	31	-1.9	-0.68	-3.03	-4.71
	32	1.46	1.39	7.32	1.7
	33	4.38	-2.09	-0.78	6.55
	34	-3.21	2.02	6.36	9.82
	35	3.8	1.84	-7.03	-1.28
	36	-3.26	-0.89	-2.13	-0.59
	37	3.31	-1.68	3.03	3.1
	38	2.12	1.52	2.63	4.5
	39	-0.87	-2.19	4.54	-2.82
	40	-1.76	-1.55	3.99	-0.54
	41	3.78	5.44	0.49	-6.18
	42	-2.43	0.22	-3.81	-1.89
	43	-2.3	5.44	3.27	6.01
	44	-2.62	-0.69	0.45	0.49
	45	0.75	5.69	-1.9	3.19
	46	3.59	-0.58	5.82	2.35
	47	1.42	1.15	1.66	0.2
	48	2.72	-0.2	4.99	-2.86
	49	-1.64	-2.81	2.07	3.5
	50	-1.21	0.35	1.47	3.27
	51	-0.52	-3.76	-2.43	0.08
	52	2	0.17	-1.66	1.7
	53	1.9	-0.24	6.19	0.17
	54	0.08	-0.34	2.51	-0.58
	55	1.92	2.47	5.77	5.68
	56	-2.51	-1.63	-2.53	-1.87
	57	-0.7	-1.86	-2.84	0.48
	58	1.13	-3.99	0.6	-0.8
	59	2.67	-3.88	-1.71	0.39
	60	-1.58	2.92	-1.4	-0.13

## Sheet: Figure 4
Figure 4		4a		4b
		Spindle RMS	Spindle RMS	Spindle RMS	ERP difference
	Subjects	at F3	at F4	Mean(F3,F4)	Left FTMR
Nap group	1	10.01	12	11	1.33
	2	8.5	9.3	8.9	-0.11
	3	12.53	15.52	14.02	2.29
	4	9.77	12.82	11.3	2.3
	5	7.08	7.68	7.38	0.59
	6	5.21	5.68	5.44	3.57
	7	9.25	11.24	10.25	0.83
	8	14.85	14.88	14.86	8.02
	9	11.54	12.85	12.2	0.78
	10	7.59	6.93	7.26	-0.79
	11	9.21	10.98	10.09	-0.25
	12	8.61	8.82	8.72	0.49
	13	13.42	13.45	13.44	-0.48
	14	9.52	8.96	9.24	-0.1
	15	7.19	8.05	7.62	1.24
	16	15.08	12.34	13.71	1.29
	17	9.07	9.65	9.36	3.2
	18	10.39	12.55	11.47	1.18
	19	11.06	11.18	11.12	1.06
	20	10.55	12.9	11.72	3.22
	21	15.36	17.21	16.29	2.72
	22	17.56	15.78	16.67	9.84
	23	6.93	7.79	7.36	-2.24
	24	9.84	14.07	11.96	-1
	25	14.78	20.31	17.55	9.42
	26	10.83	11.31	11.07	0.11
	27	13.56	16.32	14.94	3.92
	28	13.8	15.26	14.53	6.84
	29	9.7	8.25	8.97	-2.99
	30	9.93	9.19	9.56	4.18

## Sheet: Figure S1a
Supplementary
Figure 1a		Correct		Mean ERP		(400 - 800 ms)
	Subjects	F7	F3	FZ	F4	F8	T7	C3	CZ	C4	T8	P7	P3	PZ	P4	P8	O1	O2
Nap group	1	-3.27	-0.45	0.4	-2.09	-2.75	-2.46	-0.21	2.55	-1.04	-1.74	0.16	0.03	0.03	-0.54	-0.31	0.57	-0.02
	2	2.19	1.06	6.05	3.16	3.3	3.75	1.06	3.14	3.57	2.97	3.52	1.57	-2.39	-2.39	-1.3	-0.5	-2.18
	3	4.77	6.85	7.29	7.87	6.4	2.97	7.03	5.73	6.89	5.51	2.68	7.95	9.77	7.99	5.77	9.44	12.2
	4	0.76	-0.7	1.43	-0.52	-1.15	-3.42	-0.72	-1.08	-0.46	-2.96	-3.05	-2.9	-2.7	-2.39	-0.27	-0.25	-3.77
	5	1.21	4.26	3.3	3.43	5.87	1.31	-0.29	0.58	1.39	5.13	-0.05	-2.29	1.68	1.26	0.23	-1.06	1.03
	6	1.98	2.64	8.58	6.77	9.15	-0.47	2.31	2.26	4.73	4.29	1.42	1.7	3.46	2.56	2.18	4.5	-1.12
	7	-3.53	-2.77	0.61	-1.94	-1.34	1.45	-0.49	-2.49	-1.03	-0.09	2.5	2.51	1.08	1.27	0.29	0.53	0.14
	8	-0.07	2.26	0.2	3.78	8.08	6.8	4.18	6.39	5.94	5.74	-2.46	-0.15	0.93	0.89	2.26	-5.6	-2.05
	9	-2.69	0.04	7.52	2.42	1.8	-0.48	0.34	2.54	2.87	2.56	2.58	-1.83	0.04	-0.73	1.26	0.44	0.06
	10	2.11	-0.86	-0.54	-2.17	-0.83	0.82	-1.76	-3.23	-2.09	-1.79	0.58	-1.06	-1.36	-1.32	2.23	-1.67	-1.87
	11	1.25	0.85	1.16	2.28	-5.56	2.69	-0.7	-1.3	-0.32	-4.05	3.16	0.44	-2.44	-1.61	-1.43	-1.29	-1.7
	12	2.97	-1.05	0.43	-0.89	1.68	1.17	0.73	-1.33	-3.04	-1.92	0.23	-1.16	-2.17	-2.4	-2.47	2.75	1.91
	13	3.88	4.84	6.72	4.55	2.95	0.92	4.47	4.94	4.16	0.91	2.25	2.33	1.7	0.22	-1.9	1.46	-1.92
	14	1.02	1.11	0.32	1.11	0.91	4.59	1.22	-2.73	1.35	0.16	1.9	-0.99	-5.73	-3.76	-1.3	0.76	-4.94
	15	3.37	2.35	5.22	3.49	5.05	-0.54	0.89	3.58	2.47	0.62	0.79	1.4	0.92	0.3	-0.8	3.22	1.66
	16	1.4	2.75	3.23	2.18	1.15	1.21	0.81	2.95	3.74	0.34	-1.03	-1.62	0.36	-0.39	-0.93	-3.62	-3.06
	17	6.89	4.46	4.67	3.63	4.04	4.61	5.84	6.28	3.93	3.08	2.4	-0.18	1.8	-2.55	0.04	0.07	-2.57
	18	2.68	3.38	4.05	3.74	2.33	-1.05	2.34	0.1	1.18	-1.17	1.78	2.91	-0.13	-1.22	-1.88	4.94	1.8
	19	-1.7	-2.14	-1.47	-3.16	-2.35	0.03	-1.85	0.16	1.59	0.67	1.8	-0.4	1.33	2.92	0.88	1	1.31
	20	2.1	5.56	5.97	3.65	3.35	1.58	6.31	0.96	-2.8	-1.26	11.14	5.34	3.26	-0.92	1.02	3.58	0.46
	21	4.73	3.76	-0.48	-4.01	3.05	2.07	-0.12	-9.64	-7.76	3.03	0.51	-0.33	-5.44	-3.34	0.81	-0.85	-1.33
	22	-1.91	-4.53	-4.85	-2.64	-3.13	-1.46	-4.78	-9.37	-3.5	-0.15	0.97	-2.87	-4.25	-3.65	-0.09	-1.11	-0.68
	23	3.5	8.27	2.15	2.16	8.12	1.72	9.08	6.48	4.96	9.32	-0.61	2.1	7.13	2.65	1.85	-5.57	-3.64
	24	2.16	-0.96	2.03	1.7	0.8	-0.14	-0.54	1.37	1.39	1.48	-0.56	-3.01	-0.95	0.13	1.68	-6.28	-5.92
	25	6.48	1.02	-0.57	0.38	3.02	5.11	1.32	-1.75	0.43	4.82	0.76	-1.52	1.37	-0.92	0	1.1	0.29
	26	4.81	6.2	6.79	4.95	5.67	0.8	3.7	1.59	3.87	0.82	4.36	5.98	5.73	4.48	2.92	5.22	2.78
	27	6.6	7.18	6.46	4.75	5.99	4.85	5.2	3.87	2.03	-0.35	-0.55	-2.79	-3.39	-3.55	-2.54	-2.61	-5.96
	28	5.23	0.9	3.03	1.01	-3.05	1.98	-2.79	1.09	-2.04	-3.08	2.11	0.92	0.8	-0.56	-0.65	4.87	-0.23
	29	2.81	0.02	-2.68	1.09	2.57	0.02	-3.01	-0.96	-1.53	-0.39	-0.93	-1.23	-4.13	-3.54	-3.11	2.47	-0.96
	30	4.93	2.02	1.44	2.03	0.59	2.22	-2.16	-2.01	-0.89	-2.18	0.29	-0.7	-2.52	-5.04	-6.4	-0.52	2.02
Wake group	31	-9.22	-6.53	-6	-0.79	-2.3	-0.19	-0.57	-6.68	-6.46	-3.13	2.33	-5.82	-3.92	-4.03	4.98	-0.66	1.44
	32	1.54	3.22	3.63	1.18	-0.94	1.86	3.5	1.37	0.36	-3.1	1.9	1.75	1.14	-1.04	0.44	2.21	2.02
	33	9.2	8.89	6.42	10.16	11.05	3.91	6.9	9.35	8.32	4.51	1.43	3.75	4.79	3.91	-0.61	0.66	-2.21
	34	9.56	4.9	6.87	8.47	11.63	10.08	5.43	2.69	6.82	1.79	3.88	3.06	4.13	3.5	3.1	5.15	6.45
	35	-3.21	-2.87	-4.05	-3.75	-4.64	0.64	-4.84	-3.79	-0.13	-0.44	-1.62	-5.3	-4.46	-1.63	1.22	-4.29	-4.2
	36	-0.4	1.06	0.23	2.11	4.01	-0.78	1.59	1.88	0.87	2.34	-2.27	0.86	3.51	1.18	0.1	-0.75	1.62
	37	2.29	2.83	8.36	10.72	8.15	3.91	13.86	11.49	11.27	3.16	4.81	5.33	7.45	12.23	2.83	2.73	7.06
	38	6.35	2.69	11.69	1.09	-2.2	2.66	7.54	9.82	3.15	3.61	1.94	6.37	6.15	3.07	2.73	3.52	2.63
	39	-3.75	-3.29	-3.05	-2.91	-2.26	-1.9	-3.05	-3.81	-3.62	-1.94	0.06	-2.1	-3.26	-4.19	-0.04	3.1	0.72
	40	0.68	2.93	2.72	-0.73	1.46	-1.76	3.14	3.6	-0.55	-0.59	-3.04	1.28	4.14	-2.54	-1.77	2.97	1.1
	41	-8.47	-3.2	-0.41	-7.33	-6.39	-3.88	-1.33	3.04	-6.21	-7.18	-6.2	-3.34	0.66	-0.73	-4.81	-5.59	-1.72
	42	-1.59	2.71	1.64	-0.83	-3.26	-2.19	6.55	2.93	0.42	0.87	2.44	1.44	2.21	1.86	3.39	3.39	1.59
	43	7.95	11.03	4.22	5.58	5.33	4.06	3.12	3.13	1.69	1.99	-0.43	0.63	3.45	1.97	1.21	-0.74	2.32
	44	0.36	-5.17	-3.59	-5.55	-1.4	0.63	-2.66	-6.05	-2.7	-2.37	0.71	-0.62	-5.26	-4.53	-3.14	-3.38	-3.75
	45	2.98	1.21	2.19	3.89	1.22	3.4	3.58	7.49	4.82	1.76	-0.35	5.36	3.17	1.4	-2.5	3.56	9.4
	46	4.38	9.47	10.13	6.28	2.42	0.32	6.94	8.52	4.6	2.72	-4.43	4.46	6.94	1.91	1.12	2.47	1.94
	47	-1	-1.97	1.32	0.13	2.17	1.4	1.08	4.29	2.66	1.06	2.53	1.34	2.87	0.61	-1.39	2.38	0.4
	48	-2.49	-3.71	-6.07	-0.78	-1.9	-3.22	-3.58	-4.63	-0.94	-1.24	-4.05	-4.98	-0.46	-2.16	3.38	-2.42	-1.88
	49	4.14	6.07	7.28	6.72	2.99	2.87	8.91	12.07	11.54	2.72	4.92	9.91	8.82	8.43	2.4	11.1	10.09
	50	5.33	13.82	-0.35	0.38	-1.78	1.22	-1.82	-0.34	-1.46	0.77	9.04	0.9	-1.45	-4.36	11.35	3.9	-1.79
	51	-0.22	2.16	2	2.32	-0.62	0.38	0.44	2.25	2	0.02	1.2	-1.36	-2.23	-1.22	-2.04	-2.67	-8.41
	52	2.39	-0.84	3.2	-1.91	1.08	1.01	-2.87	-0.6	1.06	0.6	-1.04	-0.17	-1.78	-0.19	-1.66	-3.16	-1.11
	53	1.05	-3.44	-5.68	-5.78	-4.87	-0.71	-3.4	-5.15	-5.41	-2.02	1.66	-1.73	-3.45	-3.69	-1.6	0.69	0.02
	54	-1.04	-0.89	-3.38	-4.05	-6.66	-0.13	-0.84	0.95	-3.8	-3.99	1.34	0.82	1.09	-2.33	-0.12	4.28	1.43
	55	1.65	3.71	2.33	4.7	5.29	9.71	6.42	3	1.75	0.63	6.95	3.08	2.41	2.7	1.88	4.18	4.57
	56	0.1	-1.54	3.85	1.72	4.38	-3.84	-2.25	0.68	0.15	-1.67	-1.86	-1.74	0.6	-1.12	0.63	-3.83	-0.25
	57	-4.27	-3.42	-6.96	-10.11	-1.79	5.24	-3.81	-4.04	-10.1	0.64	-3.16	-1.4	-2.68	-4.7	-2.35	-3.9	1.23
	58	0.87	-2.23	0.08	1.04	5.49	-2.47	0.61	0.62	1.89	0.06	2.99	-0.23	-1.63	-0.51	-3.07	-3.59	-2.37
	59	0.28	0.94	-1.49	3.37	1.49	0.49	2.53	3.54	2.96	8.2	-4.01	3.05	7.64	-0.22	-2.52	-1.62	-1.33
	60	0.26	-0.59	-1.07	0.58	2.62	-0.52	-7.27	-10.94	-4.95	0.68	0.75	-2.99	-3.11	-3.51	-0.16	0.23	-5.02
		Incorrect		Mean ERP		(400 - 800 ms)
	Subjects	F7	F3	FZ	F4	F8	T7	C3	CZ	C4	T8	P7	P3	PZ	P4	P8	O1	O2
Nap group	1	-3.26	-2.57	-0.86	-4.47	-0.57	-3	-3.05	-5.21	-5.46	-2.42	-0.81	-2.92	-4.95	-5.12	-2.51	-1.9	-2.51
	2	-1.4	-3.53	0.09	-2.21	1.15	0.83	-2.34	-1.49	-0.47	0.43	2.23	-1.07	-3.73	-4.59	-1.48	0.04	-1.58
	3	6.23	2.84	3.07	4.46	4.32	4.1	2.34	1.27	3.87	1.14	0.27	0.4	3.31	3.32	1.74	1.78	1.9
	4	3.29	0.01	2.54	0.99	-0.35	-1.08	0.05	-2.77	-2.87	-2.17	-1.58	-1.07	-6.01	-5.3	-2.08	-4.12	-5.6
	5	-3.46	-2.58	-1.75	0.18	1.56	0.5	-1.88	-3.31	0.04	2.85	-0.49	-2.49	-4.48	-0.9	-0.39	-3.24	-3.19
	6	-1.87	-0.19	0.03	-4.68	-8	-0.26	0.06	0.69	-4.37	-3.38	-3	-2.28	-3.39	-3.45	-2.1	-5.94	-0.8
	7	3.04	3.22	4.95	0.61	1.64	2.59	-1.09	-2.91	-2.94	-0.57	1.49	0.45	-1.39	-2.25	-0.29	-4.05	-2.86
	8	11.95	9.78	11.98	11.55	15.67	3.45	5	4.43	9.12	9.45	-1.66	-1.13	-3.07	0.04	4.08	-7.26	-3.64
	9	1.25	2.44	9.41	4.8	3.3	2.86	-0.06	4.9	4.23	0.63	3.36	-1.69	0.17	-1.16	-1.75	-0.29	-2.36
	10	-1.06	-4.22	-4.16	-3.61	-0.53	0.12	-3.68	-3.04	-3.58	-3.59	1.95	-3.59	-3.53	-3.62	1.57	-0.55	-0.43
	11	4.24	4.88	7.1	2.05	0.47	2.64	2.93	7.94	0.98	0.9	1.76	1.12	1.75	-2.91	-1.22	-2.92	-2.95
	12	0.22	-1.41	-2.05	-1.08	-0.24	0.78	-0.81	-2.71	-1.91	1.19	1.45	-0.37	-3.71	-1.63	-1.44	1.43	-2.44
	13	0.69	5.73	4.4	4.65	8.04	0.6	5.05	2.53	4.33	2.85	-0.32	0.81	-0.66	-0.38	0.14	-3.22	-2.89
	14	5.59	3.2	3.94	4.61	4.65	4.66	3.18	1.6	3.28	1.7	1.35	-0.8	-0.31	-0.34	0.87	-1.1	0.39
	15	8.28	6.05	8.52	5.07	5.86	0.97	4.41	6.45	2.79	1.57	0.34	-1.21	0.31	-2.43	-3.1	-4.28	-4.86
	16	1.03	-1.01	-0.43	-1.56	-3.71	-0.71	-3.53	-3.21	-3.76	-2.94	-2.51	-6.59	-4.07	-2.12	-0.52	-3.87	-2.17
	17	1.42	1.38	0.93	0.68	2.25	-0.37	-0.01	2.13	-1.07	-0.36	-1.56	-1.22	-2.58	-5.19	-1.27	-5.79	-4.22
	18	-0.12	-0.67	0.02	-0.31	-1.91	-1.3	-0.26	0.28	0.46	-3.13	-0.66	-3.64	-0.5	0.25	1.87	-1.61	1.51
	19	-3.39	-6.95	-4.51	-4.2	-2.09	-2.72	-7.48	-8.01	-3.41	-2.54	-3.9	-6.67	-5.65	-3.22	-2.51	-3.21	-1.6
	20	-5.43	-3.97	-4.52	-7.44	-9.3	0.61	-3.07	-5.75	-5.56	-4.74	0.36	-3.22	-1.61	-4.19	-4.07	-2.66	-4.07
	21	-0.67	-1.41	-3.54	-1.63	2.05	-2.31	-3.59	-8.36	-3.03	-1.7	-1.17	-3.91	-4.54	-1.92	0.15	-2.07	-0.43
	22	-6.77	-2.25	0.09	-6.65	2.03	-5.99	-3.64	-7.59	-7.65	-1.58	-3.54	-7.72	-8.41	-4.7	3.16	-1.07	0.32
	23	-2.49	2.21	2.98	3.09	2.59	-0.13	1.76	-1.15	1.78	5.01	4.72	2.73	-3.74	-1.34	5.43	1.29	1.48
	24	4.32	2.51	6.68	5.76	4.08	-1.19	1.12	2.1	1.41	0.06	1.21	-1.78	0.32	0.08	1.91	-2.25	-2.19
	25	3.79	0.82	0.17	1.29	5.97	2.27	-0.36	-5.3	-2.74	4.7	-0.89	-5.03	-6.97	-6.39	-2.11	-3.15	-4.95
	26	4.89	7.6	10.06	5.15	1.14	2.35	7.9	8.76	7.01	-1.28	5.14	3.47	6.18	-0.44	-0.1	2.75	2.05
	27	1.85	2.97	4.18	3.22	3.12	3.05	2.72	3.31	1.96	1.67	3.11	0.02	-5.22	-2.48	-2.23	-1.11	-2.64
	28	10.28	3.59	1.68	1.9	2.67	6.4	1.16	0.21	1.4	8.34	0.9	-1	-0.25	0.25	0.86	-1.14	0.98
	29	3.76	5.34	7.68	6.19	3.76	2.66	4.25	6.92	3.5	2.99	1.7	2.2	0.87	0.95	2.18	-1.67	-3.18
	30	4.59	3.68	2.92	2.03	5.1	1.77	2.19	5.91	4.57	3.54	2.71	2.57	1.7	-0.72	-0.08	-0.25	-1.96
Wake group	31	-2.06	1.71	0.86	6.52	5.67	1.3	1.56	-4.64	-4.83	0.04	3.14	-8.24	-5.62	-7.98	-0.2	-3.34	-4.64
	32	6.57	4.83	4.46	2.75	5.38	1.86	7.48	7.6	4.82	0.24	1.5	7.15	8.65	4.47	0.27	4.62	3.61
	33	2.74	4.1	-0.96	0.94	4.57	1.01	5.27	4.89	3.81	1.56	-1.56	3.2	6.23	0.9	-1.3	0.82	-1.32
	34	2.2	3.36	5.45	3.79	1.71	4.42	-0.68	-2.55	0.58	-6.27	0.02	-2.45	-5.76	-2.66	-5.36	-3.97	-4.28
	35	5.55	1.79	-2.2	0.73	-0.48	7.67	2.49	-2.16	0.93	2.77	1.08	2.23	0.66	-3.17	-4.56	-2.32	-5.53
	36	3.63	7.45	3.54	2.17	1.95	0.57	4.88	5.86	3.71	-1.57	-0.84	1.24	1.36	-3.6	-1.93	4.2	5.23
	37	0.63	-1.9	1.01	5.41	1.73	1.19	6.06	0.34	2.94	0.81	5.02	3.88	2.06	6.93	4.01	3.87	4.09
	38	3.66	1.65	2.94	3.61	-0.35	0.14	0.67	-1.97	3.45	-0.23	-0.91	-5.35	-5.08	-2.07	0.14	-2.78	0.62
	39	0.74	-1.5	3.24	-0.54	-5.71	3.09	-3.78	-4.87	-1.35	0.69	-2.9	-10.9	-13.22	-9.78	-8.75	-12.79	-13.94
	40	-0.64	-0.91	-0.28	-2.92	-0.63	-1.47	-0.99	0.7	-3.5	-6.1	0.02	-3.51	-3.95	-4.09	-1.83	-5.34	-3.65
	41	-1.79	8.1	11.28	-0.11	2.14	-3.33	3.6	8.73	-5.32	-2.09	-3.14	-2.47	-1.94	-2.67	-1.97	-0.73	0.62
	42	-0.28	-1.92	-7.02	-3.9	1.25	-6.77	-0.58	-2.78	-4.46	2.79	-0.64	-1.84	-4.76	-2.1	3.14	-4.61	2.4
	43	-1.98	-1.03	-1.72	-1.01	4.29	-0.32	-3.76	-3.55	-5.29	-0.4	-1.07	-5.13	-5.23	-3.58	-0.72	-3.71	-1.6
	44	1.2	-0.24	2.73	1.95	0.7	-3.11	-6.24	-6	-5.19	0.41	-3.37	-5.55	-6.65	-4.75	-1.88	-5.25	-4.81
	45	4.43	-2.65	1.56	-0.96	-1.19	3.83	3.18	4.88	3.08	-5.35	1.83	5.57	1.59	3.81	-3	-0.65	7.42
	46	3.08	0.83	-0.26	-0.09	0.88	2	0.81	1.56	-0.48	3.89	-5.72	-0.97	-0.88	-0.35	3.29	-2.06	-2.05
	47	2.79	2.77	4.02	3.42	6.27	4.86	2.62	3.74	2.11	0.16	1.35	-0.83	1.02	-4.51	-3.74	-4.18	-5.75
	48	-5.51	-3.27	-4.42	-5.81	-1.25	-5.1	-4.48	-8.7	-5.93	3.67	-6.39	-7.07	-2.14	-8.02	-2.48	-6.22	-3.98
	49	-2.11	0.92	2.68	-1.04	2.27	1.7	3.37	7.42	0.32	4.2	1.4	3.93	5.58	1.48	3.32	2.28	0.26
	50	1.59	5.54	3.21	-3.18	2.98	3.09	-3.1	-3.47	-6.27	1.1	-2.66	-6.26	-10.18	-8.47	-3.4	0.19	-6.28
	51	-2.59	-2.25	-2.05	-0.82	3.53	-4.29	-3.89	-1.59	-1.1	-0.38	-1.84	-1.08	-0.14	0.71	1.41	1.52	-1.88
	52	6.7	1.24	0.21	1.7	3.35	3.5	2.02	0.96	0.1	2.85	2.57	0.95	-1.85	-2.12	-1.48	0.9	3.54
	53	-10.09	-5.14	-3.89	-2.62	-3.35	-4.93	-5.27	-2.94	-4.02	1.1	-5.46	-4.77	-7.9	-4.04	-1.34	-0.77	0.14
	54	2.81	3.56	2.92	1.89	-0.6	4.46	-2.01	5.37	2.39	2.37	-1.77	-1.51	1.63	0.29	-1.35	-4.26	0.48
	55	-0.17	0.28	-0.53	-3.28	-4.68	9.62	-1.06	-3.44	-6.6	-4.01	4.99	-3.55	-1.41	-5.83	0.07	-0.21	-1.23
	56	0.11	-1.57	0.27	-8.22	1.61	-6.44	-1.05	5.76	-6.88	-7.22	2.25	3.63	7.31	2.63	-1.69	5.9	0.8
	57	-7.23	-6.43	-9.8	-7.2	-0.07	2.47	-9.38	-2.94	-10.44	5.3	-3.9	-4.13	-1.16	-4.24	8.05	-4.96	0.9
	58	-2.27	-4	-4.22	-4.53	-1.87	-1.38	-4.71	-5.81	-2.65	-1.84	1.36	-4.79	-5.51	-4.03	-5.22	-3.08	-2.62
	59	2.18	3.1	1.22	8.78	10.2	2.29	2.14	-2.72	8.88	17.74	-4.15	-1.03	6.83	3.15	-3.72	-5.72	-6.45
	60	-6.27	2.7	-6.01	5.59	6.99	-5.03	-4.81	-8.62	-5.42	2.14	-4.63	-9.84	-11.63	-6.95	-2.68	-5.82	-6.84

## Sheet: Figure S1b
Supplementary
Figure 1b
		Correct		Mean ERP		(400 - 800 ms)
	Subjects	F7	F3	FZ	F4	F8	T7	C3	CZ	C4	T8	P7	P3	PZ	P4	P8	O1	O2
Wake group	31	-6.22	-2.9	-2.49	-5.02	-4.23	-3.57	-2.17	-3.8	-4	-3.5	0.97	-0.41	-1.19	-1.2	-0.55	3.08	2.31
	32	-0.07	-4.64	-0.55	-3.97	0.2	1.9	-2.03	-2.03	-1.64	2.81	0.53	0.25	-0.99	-1.04	-1.31	-0.4	-2.95
	33	4.34	4.15	3.86	2.05	3.55	4.13	3.43	1.17	2.34	1.92	-0.7	-0.83	1.97	0.6	0.18	-2.56	-2.16
	34	0.94	-1.5	0.29	-1.54	-0.06	-2.9	-1.64	-3.11	-1.73	-1.01	-1.82	-1.46	-1.45	-1.55	-0.08	-3.91	-2.49
	35	-2.12	-2.34	-1.83	-1.88	-4.3	0.66	-1.14	-1.45	-1.97	-2.75	3.8	-0.55	-0.96	-2.55	-2.61	1.5	-0.15
	36	0.58	0.52	2.28	0.57	2.28	-0.16	0.24	0.37	-0.81	-2.33	-0.89	-0.75	-1.91	-1.05	-1.28	-1.66	-1.47
	37	-0.39	0.31	2.7	1.04	1.46	2.02	-0.24	-1.44	0.6	3.5	1.14	0.42	-0.33	0.51	0.58	-0.74	0.32
	38	2.6	3.65	3.64	2.52	3.92	4.61	5.24	5.13	1.68	3.08	-2.17	0.17	0.69	-2.79	0.94	-3.99	-3.02
	39	-0.05	2.89	7.46	5.85	1.09	0.03	2.6	4.15	2.51	0.14	0.64	-2.21	-0.78	-1.44	-1.94	-0.77	-2.44
	40	0.82	-2.25	-5.4	-5.21	-3.21	1.64	-2.01	-6.04	-4.91	-2.97	0.54	-2.41	-3.55	-3.64	1.5	-1.17	-0.11
	41	2.31	2.53	4.02	2.67	4.27	3.73	4.1	4.12	2.56	1.12	2.96	3.22	2.6	-2.38	0.44	0.29	0.4
	42	1.23	-1.68	-1.15	-4.46	-1.48	-1.32	-3.1	-3.22	-0.69	2.25	-5.61	-3.37	0.2	1.56	1.76	1.72	3.05
	43	-0.27	0.87	1.09	-0.26	0.27	-1.11	0.85	1.25	-0.62	-1.6	-1.04	-1.59	-0.82	-1.06	-0.39	-2.76	-2.37
	44	1.72	0.81	3.92	4.64	2.71	3.42	-0.48	-1.95	3.45	1.39	1.65	-1.57	-5.54	-4.92	-1.4	-0.86	-6.49
	45	2.4	-2.35	-0.93	-2.57	-0.48	1.23	-2.09	-1.07	-4.74	-1.84	1.75	-2.03	-1.71	-4.92	-2.44	-2.18	-1.78
	46	-1.93	-1.34	-4.13	-2.3	-2.25	-4.85	-2.13	-4.14	-4.44	-2.26	0.22	-2.37	-4.57	-5.39	-0.31	1.95	-1.2
	47	1.31	2.14	5.23	3.92	-0.04	2.59	1.49	1.26	4.19	1.63	3.45	4.41	2.86	3	0.65	-2.41	6.59
	48	-0.67	1.16	0.57	0.44	2.33	-2.11	-0.84	1.29	2.44	-0.36	-1.47	-3.85	-4.24	-3.44	0.83	-1.89	-2.73
	49	-0.74	-0.93	1.97	0.77	0.76	0.55	-0.87	4.3	2.14	1.82	1.12	1.48	3.87	-0.28	0.67	-0.43	-1.45
	50	-6.07	-2.86	-1.41	-1.12	-5.92	-2.06	-1.57	-3.12	-2.78	-3.42	4.67	-0.83	0.18	-0.79	-1.11	-0.59	0.83
	51	3.05	2.18	0.02	-2.63	1.13	1.56	-0.45	-6.7	-5.46	1.12	0.5	-3.39	-7.52	-6.59	-2.06	-2.19	-5.29
	52	-8.25	-0.14	-1.27	0.61	2.03	-4.96	-0.02	-3.89	0.63	2.52	-1.35	-0.78	-2.82	-0.95	5.72	-0.58	0.76
	53	0.59	3.83	9.53	6.21	3.59	1.2	4.07	7.32	5.83	8.58	2.66	0.72	-0.88	0.83	4.2	-1.45	-0.34
	54	4.1	2.44	5.05	3.38	2.15	0.99	0.99	-0.65	-0.61	-0.57	0.27	-4.25	-2.46	-2.21	0.23	-4.92	-4.02
	55	4.96	3.3	0.36	1.2	4.47	-1.52	2.56	-2.37	0.2	5.29	-3.23	-2.91	-0.23	-3.14	-0.78	-1.76	-4.17
	56	3.42	5.35	6.94	3.15	2.4	2.64	6.53	6.82	4.13	-0.95	4.61	4.88	4.36	0.65	1.81	3.44	3.26
	57	-1.72	2.11	-3.59	0.37	-1.79	-3.75	7.09	5.73	4.86	-5.77	-0.36	0.5	5.41	3.17	0.68	0.44	2.37
	58	-0.49	-2.77	-2.41	-1.27	0.84	-0.86	-1.17	-0.55	0.09	-3.64	-2.47	2.55	7.14	-3.78	-3.99	-0.68	-3.98
	59	7.74	3.59	-2.05	3.09	5.9	1.01	-1.77	1.69	-3.4	-1.79	-4.7	-6.43	-4.72	-2.55	-1.62	-7.17	-2.38
	60	2.97	-1.95	0.54	-1.99	1.15	-5.45	-2.65	-2.73	0.35	-2.74	2.89	-3.28	-2.46	-2.62	-4.93	-8.55	-2.5
		Incorrect		Mean ERP		(400 - 800 ms)
	Subjects	F7	F3	FZ	F4	F8	T7	C3	CZ	C4	T8	P7	P3	PZ	P4	P8	O1	O2
Wake group	31	-5.53	-2.58	-0.89	-4.51	-1.84	-1.59	-2.52	-3.41	-4.57	-2.84	1.89	-0.9	0.42	-0.93	-1.93	2.57	3.35
	32	0.22	-3.17	0.83	-2.1	-2.48	1.4	1.29	2.54	-0.98	-1.56	3.82	1.84	0.11	-2.19	-1.24	2.76	1.8
	33	7.8	7.81	5.64	4.32	6.15	5.26	7.62	5.39	4.39	6.25	1.42	5.62	4.39	3.36	3.85	5.6	5.28
	34	1.93	1.5	3.01	1.83	0.71	0.71	1.52	-0.54	-0.24	-0.08	0.11	2.51	-2.56	-1.69	1.18	-0.95	-2.1
	35	0.06	-2.77	-4.53	-2.42	-2.62	-0.34	-2.25	-4.61	-4.76	0.39	0.52	-3.27	-6.5	-2.17	-0.58	-1.83	-0.62
	36	4.77	4.29	4.39	1.99	2.38	2.79	3.64	3.28	1.02	0.76	1.35	1.4	-0.57	-0.18	0.42	-1.69	-3.75
	37	0.08	-0.24	2.69	0.48	2.81	3.21	0.72	0.33	0.38	0.86	0.52	-0.57	-0.27	-2.24	-0.81	-4.96	-2.89
	38	12.8	9.29	9.75	7.45	14.03	10.45	4.58	4.38	1.57	3.83	0.89	1.71	3.76	0.15	2.29	-2.92	-1.6
	39	1.16	1.22	2.31	-2.32	-2.44	0.38	-1.19	-0.89	-0.91	-3.26	2.03	-2.37	-3.3	-0.87	-0.71	-0.04	-1.14
	40	1.05	-2.48	-5.37	-0.43	-5.29	-0.18	-1.52	-0.27	-0.16	1.48	-0.43	0.35	-2.58	1.61	3.21	-0.59	-5.85
	41	3.08	1.71	2.27	-0.46	0.07	2.46	0.64	1.63	-0.57	-1.3	1.44	-1.64	-1.76	-2.74	-1.22	-3.24	-3.77
	42	3.09	3.39	4.98	1.9	2.31	-2.2	1.42	1.54	2.06	1.19	-1.86	-1.69	2.1	0.55	0.63	1.04	1.13
	43	-1.18	6.01	4.18	4.56	1.9	-1.17	6.02	5.56	4.98	-0.41	2.04	1.68	3.74	2.34	0.39	2.8	1.06
	44	2.31	2.67	4.28	3.6	-0.32	2.63	4.64	7.44	5.56	2.6	0.18	-1.12	4.25	3.23	2.19	-2.95	-2.2
	45	4.96	1.14	2.64	1.74	3.82	1.15	-0.21	1.64	0.67	0.34	-0.99	-1.81	-1.23	-2.35	-2.39	-3.02	-3.83
	46	-3.35	-0.22	-2.34	-1.41	1	-0.86	0.5	1.06	1.1	0.31	-2.14	-2.06	-0.42	-0.94	-0.81	-0.81	-2.51
	47	6.33	6.79	4.73	3.54	5.05	3.97	5.83	5.56	2.38	-0.78	-1.48	-2.84	0.07	-3.44	-1.95	-3.47	-3.27
	48	1.15	0.27	1.33	4	2.28	-1.56	-0.66	1.02	3.86	-3.02	-0.52	-2.21	1.2	1.62	0.74	1.07	1.44
	49	2.77	-1.92	0.08	-1.69	1.6	-0.85	-2.5	-0.93	-1.04	-3.79	-4.66	-6.2	-5.29	-4.93	-4.18	2.5	-0.81
	50	-0.3	0.05	-1.1	1.8	-4.21	-1.39	0.76	0.2	-0.61	-0.21	3.9	1.02	0.51	1.06	2.28	1.61	0.92
	51	6.32	6.35	5.21	-0.2	3.41	3.71	1.89	0.02	-1.92	1.06	0.06	-2.52	-2.16	-3.18	-1.59	-2.65	-3.72
	52	6.4	2.68	0.26	6.03	9.43	0.07	2.26	2.93	5.91	1.19	-2.99	-1.63	-1.1	-4.28	-3.55	0.88	-3.56
	53	-0.07	0.04	0.58	1.04	-3.09	-2.62	-0.4	-2.69	0.78	1.81	-0.99	-2.46	-3.65	-1.72	2.85	-2.11	-1.02
	54	2.49	-0.22	2.11	2.35	2.38	0.6	-1.49	-4.76	-1.92	-0.41	-0.09	-7.82	-7.52	-5.54	0.97	-10.36	-9.98
	55	15.03	6.86	5.02	2	11.25	7.24	3.81	2.86	1.38	6.13	1.42	-2.28	-0.66	-2.74	-3.31	0.05	-3.75
	56	5.19	3.35	4.35	0.43	3.72	1.09	-0.61	0.25	-1.04	-4.64	7.63	0.87	-0.68	-3.22	0.12	3.35	1.88
	57	0.21	4.84	5.28	5.1	2.66	2.16	4.49	-0.98	4.39	-0.27	-0.05	-0.96	-2.14	1.86	-0.83	-3.71	-6.47
	58	7.41	2.61	1.96	1.33	2.2	4.92	0.42	0.61	-0.8	-1.09	-3.41	-1.1	-5.19	-0.89	-1.08	-3.84	-0.93
	59	2.55	2.06	-0.63	1.36	1.19	0.22	0.63	0.33	-1.22	0.04	-0.04	0.61	1.09	-1.25	-1.47	-0.2	0.61
	60	5.21	-0.14	0.24	-2.17	3.43	0.68	2.47	-2.4	-1.7	-2.07	1.1	0.82	0.35	-4.17	-8.01	-2.39	-1.85

## Sheet: Figure S1c
Supplementary
Figure 1c
		Correct		Mean ERP		(400 - 800 ms)
	Subjects	F7	F3	FZ	F4	F8	T7	C3	CZ	C4	T8	P7	P3	PZ	P4	P8	O1	O2
Nap group	1	-1.15	-0.17	2.13	-2.82	-5.49	-4.92	4.8	6.83	2.49	-2.74	0.23	2.34	0.99	-1.16	2.03	2.08	3.6
	2	9.09	11.02	9.36	6.02	8.09	5.55	11.26	7.76	8.04	2.43	3.75	7.56	5.85	4.82	-0.99	8.04	2.05
	3	-1	-0.21	3.53	0.95	1.92	-0.56	-0.12	3.45	-2.07	-1.33	-1.67	-0.73	0.63	-2	-2.1	-1.59	0.94
	4	8.29	12.08	9.83	16.3	11.7	4.42	6.31	2.02	4.94	-0.03	0.77	2.39	3.57	-0.44	-0.59	-3.36	-3
	5	-3.06	-2.79	-10.48	-4.88	3.79	-11.01	-15.83	-19.88	-8.02	-7.57	-1.49	-7.97	-5.85	-10.75	0.35	-1.31	-5.91
	6	-1.79	0.4	-1.52	-0.87	0.63	-2.46	-0.92	0.2	0.38	0.16	-1.1	0.7	0.48	-0.64	0.7	-2.76	-2.55
	7	0.89	4.23	2.56	1.46	2.35	5.17	6.84	4.85	6.46	0.87	-1.27	0.98	0.88	3.95	0.32	-0.39	5.48
	8	2.79	-1.29	3.98	0.04	1.91	2.47	5.25	1.49	-1.52	2.46	2.48	1.9	1.92	-0.12	-1.72	-0.28	1.19
	9	5.51	7.42	6.42	6.71	1.05	3.56	8.67	11.05	8.07	-4.72	7.53	8.39	12.79	12.96	10.42	6.83	12.45
	10	6.06	3.61	3.35	-0.63	0.1	1.92	3.65	2.51	0.11	2.02	-3.14	0.97	3.19	3.2	1.4	-1	0.7
	11	3.2	-1.22	-0.88	-6.38	-4.26	-2.23	0.7	1.73	-3.03	-4.78	0.87	3.78	-1.89	0.11	-2.99	-0.54	1.84
	12	-1.01	1.06	-0.15	-0.95	-2.65	-6.6	-4.63	-1.83	-3.91	-0.98	2.93	-2.92	-3.56	-4.85	2.72	9.31	6.45
	13	3.8	-1.56	3.48	2.94	3.26	2.74	0.01	-1.77	-1.39	-0.41	2.04	0.59	-1.54	-2.19	-3.29	1.6	-2.27
	14	2.52	-1.94	-3.63	-3.98	-0.13	-1.62	-3.81	-3.22	-1.91	-0.01	-1.14	-0.47	-1.46	-1.82	-0.98	3.81	3.07
	15	-2.29	-0.8	-3.97	-0.84	3.02	-1.51	-6.04	-6.22	-5.31	3.52	-1.59	-4.67	-5.73	-4.82	2.1	-3.58	-1.9
	16	4.69	2.72	0.92	6.39	4.52	6.95	4.65	-0.32	3.16	1.66	2.61	3.32	1.12	3.84	4.34	2.33	6.07
	17	-0.96	1.45	3.52	0.83	0.45	4.29	4.2	2.72	-0.79	0.83	4.18	4.76	3.04	-0.31	-0.84	4.43	1.01
	18	4.61	2.12	1.42	0.59	-3.85	5.36	1.47	-2.73	0.4	-4.82	0.39	0.95	-2.52	0.9	-1.49	-0.78	-0.18
	19	3.94	6.4	7.86	6.11	3.85	0.2	3.02	7.49	6.74	2.99	2.05	3.39	4.33	5.58	1.46	2.04	7.26
	20	4.29	5.81	-5.82	1.83	3.17	-1.34	-3.1	-9.03	0.51	6.05	6.25	-0.06	-6.68	0.23	9.24	1.79	2.52
	21	-2.64	-3.11	-3.85	-3.37	-1.97	-2.21	-0.07	1.93	-3.32	-2.33	-0.38	2.69	4.59	1.86	0.59	1.86	-0.8
	22	-1.31	-3.68	5.13	-7.45	-5.24	-2.01	-3.22	-4.15	-4.73	0.18	-1.73	-2.32	-3.43	0.26	-1.47	-0.36	-5.77
	23	3.44	1.39	5.69	3.46	3.37	8.95	4.84	5.58	-0.42	7.05	7.07	6.17	9.72	2.01	3.67	8.09	3.07
	24	3.69	3.82	1.92	2	-2.75	1.32	0.56	4.66	2.4	1.14	-5.18	-2.36	-1.06	-1.56	-2.33	-1.64	-7.53
	25	0.11	2.31	2.2	3.54	-3.01	11.43	-3.9	-3.23	-2.19	5.19	1.4	-8.09	-12.85	-8.44	1.1	-2.14	-8.34
	26	-6.58	-1.56	-4.62	-1.31	-0.21	1.52	-0.65	0.7	1.01	2.63	0.01	0.01	2.3	1.49	1.91	-0.22	0.94
	27	-5.95	-2.33	-4.54	0.11	1.64	0.28	-3.92	7.84	-0.2	4.08	-4.88	-3.85	-2.16	-2.91	0.46	-3.84	-1.58
	28	2.03	-3.84	0.21	0.23	-0.2	-0.83	-0.86	1.47	2.17	2.38	-2.26	-2.82	-0.24	0.85	1.49	-3.66	-1.24
	29	0.36	-3.11	-6.63	-2	2.03	-3.78	-4.77	-13.2	-2.65	-1.01	-3.4	-4.71	-5.77	-1.95	3.47	-0.77	-4.65
	30	2.96	2.98	-1.37	6.52	-0.91	-5.77	-5.8	-9.01	0.72	3.12	-0.25	-1.79	-0.28	3.25	3.57	4.05	2.55
		Incorrect		Mean ERP		(400 - 800 ms)
	Subjects	F7	F3	FZ	F4	F8	T7	C3	CZ	C4	T8	P7	P3	PZ	P4	P8	O1	O2
Nap group	1	0.46	2.27	4.87	-4.51	-3.21	-5.7	3.52	3.32	3.26	1.05	-3.8	-0.82	1.92	-4.83	-3.11	-0.69	-0.52
	2	3.39	2.72	2.68	1.22	3.77	1.42	0.86	1.43	0.71	-0.24	-1.67	-0.95	-1.86	-2.6	-1.3	0.85	-3.96
	3	1.74	0.33	-0.17	1.82	-1.1	1.85	1.94	6.9	4.25	-1.19	1.58	2.41	4.73	4.5	0.16	1.36	0.69
	4	-1.78	-0.05	2.4	-1.64	0.64	-0.31	1.37	-0.69	-4.66	-4.54	-5.16	-7.94	-6.58	-5.59	1.83	-9.79	-7.43
	5	-1.05	2.81	-3.46	-3.81	-3.37	-3.56	-5.16	-7.81	-6.96	-3.77	-0.25	-7.39	-4.99	-10.68	-4.33	-2.99	-9.71
	6	1.3	4.19	1.55	2.66	0.41	1.42	3.32	1.9	0.01	-1.22	0.52	0.52	0.03	-0.47	-2.65	0.1	0.58
	7	2.88	-1.28	-3.23	0.87	2.27	-0.05	0.99	-3.08	0.86	-2.49	-2.34	-1.91	-2.42	6.2	2.36	-0.28	5.42
	8	3.03	2.93	2.73	3.99	6.78	-0.38	-2.41	-0.01	-3.39	0.53	2.88	-5.35	-3.18	-4.03	-2.46	-0.21	-0.52
	9	-7.24	-8.61	-7.11	-7.49	-9.46	-7.85	-11.34	-9.03	-9.21	-8.11	-4.08	-9.83	-4.09	-8.45	-2.98	-8.21	-6.43
	10	1.38	-0.42	-0.24	-1.33	-0.42	0.85	-0.18	3.07	-0.87	-3.18	-1.07	-1.4	1	-1.04	-1.47	-1.88	-0.62
	11	1.48	2.35	1.38	2.43	3.21	5.27	0.39	-2.13	-0.47	2.26	-1.34	0.35	-4.28	-3.62	-0.71	-2.89	-0.5
	12	-1.64	-3.05	-3.1	-3.81	-0.49	-8.54	-2.37	-0.75	-4.79	-3.21	-2.09	-8.48	-6.63	-7.01	-0.22	-5.54	-3.34
	13	3.36	2.12	1.92	-0.7	3.24	1.03	-1.83	-2.99	-3.63	1.39	-0.83	-3.64	-3.81	-3.86	-0.93	-3.28	-1.34
	14	-5.51	-14.23	-11.84	-12.49	-6.95	-4.29	-9.82	-4.55	-4.78	-3.1	-2.89	-11.67	-6.24	-1.58	0.84	-6.02	-2.95
	15	-3.75	-6.78	-3.88	-2.97	-3.15	-2.29	-5.87	-3.43	-5.08	-0.23	-2.28	1.42	-2.31	0.74	4.89	-2.64	7.84
	16	6.16	1.88	1.99	4.84	2.54	0.71	-1.45	1.93	0.01	1.33	-3	-3.82	-1.64	-1.14	1.61	0.1	2.11
	17	2.83	-0.33	3.29	1.39	6.49	3.14	-1.56	0.59	-1.92	0.69	0.42	-2.41	-3.83	-4.74	-6.77	-2.37	-3.32
	18	2.51	4.93	0.77	0.25	3.34	2.37	4.64	-0.76	-0.28	1.85	-2.43	-1.12	-3.1	-1.74	-5.78	-5.28	-5.95
	19	4.25	2.52	4.59	4.59	2.51	1.46	3.38	4.74	5.11	1.85	2.67	5.19	8.27	2.11	-2.55	7.27	1.3
	20	6.25	7.25	-4.96	-1.14	10.47	-1.07	-7.57	-11.73	-9.42	-3.03	0.78	-8.61	-11.93	-9.7	-6.47	0.64	2.96
	21	0.29	2.77	1.91	0.24	1.88	-2.05	0.39	3.26	0.26	0.82	0.39	-3.52	-2.88	0.15	-0.58	-2.48	0.67
	22	5.94	7.05	5.86	8.3	4.5	2.98	1.67	-2.32	3.69	4.19	0.46	-0.01	1.35	2.6	1.22	-4.88	-2.79
	23	4.83	2.43	2.51	1.96	0.77	-0.81	2.06	1.34	-3.42	-2.8	-0.07	-2.86	-3.03	-5.13	-0.69	-1.73	-2.22
	24	-0.16	2.74	2.51	-0.22	0.35	3.21	-5.32	0.04	-0.57	1.3	-3.17	-7.16	-4.6	-2.7	-5.55	-7.9	-3.58
	25	2.14	-2.05	-1.27	0.74	-1.05	7.33	-4.04	-5.02	-3.26	-3.38	-2.83	-11.1	-5.65	-2.16	-0.8	-9.07	-6.37
	26	-3.18	-1.06	-2.53	-2.85	7.37	0.84	-0.16	-3.81	-3.12	-1.73	2.6	2.28	-4.31	-4.89	-1.45	3.88	-1.37
	27	0.86	6.28	5.36	9.47	-4.62	-1.66	3.94	-3.3	7.77	-1.75	0.8	-2.91	1.34	0.44	0.32	-3.86	-4.93
	28	7.68	-2.81	0.02	1.71	3.16	-0.94	2.63	4.66	7.99	3.67	-3.8	-3.57	0.61	0.29	-4.68	-4.72	-0.48
	29	0.18	0.41	2.79	-1.79	-4.78	2.84	0.19	1.08	-1.8	-0.77	2.01	-2.64	-6.62	-3.61	-4.19	2.12	-6.36
	30	-1.53	-3.85	-2.36	0.56	5.8	-6.33	-8	-6.92	-9.36	1.21	-9.47	-16.07	-14.29	-11.21	-1.81	-13.86	-8.57

## Sheet: Figure S2
Supplementary		S2a				S2b				S2c & S2d
Figure 2
		Mean ERP at FC	Mean ERP at FC	Mean ERP at O1/O2	Mean ERP at O1/O2	Mean ERP at FC	Mean ERP at FC	Mean ERP at O1/O2	Mean ERP at O1/O2	ERP difference at FC	ERP difference at FC
		(600 - 800 ms)	(600 - 800 ms)	(150 - 300 ms)	(150 - 300 ms)	(600 - 800 ms)	(600 - 800 ms)	(150 - 300 ms)	(150 - 300 ms)	(600 - 800 ms)	(600 - 800 ms)
	Subjects	repeated	novel	repeated	novel	old	new	old	new	repeated - novel	old - new
Nap group	1	-2.95	-7.64	-0.81	-0.3	-4.09	-0.89	-7.12	-0.04	4.69	-3.2
	2	-8.59	-9.85	4.99	5.14	-7.18	-6.87	4.73	4.96	1.27	-0.31
	3	1.08	-0.27	3.47	1.77	-1.4	2.14	-2.43	2.81	1.35	-3.54
	4	-3.58	-3.17	2.87	3.78	-8.45	-1.65	5.43	-1.41	-0.41	-6.8
	5	-11.09	-8.16	2.91	2.59	-7.04	2.29	4.88	6.36	-2.93	-9.34
	6	-3.24	-8	-1	1.91	-3.64	-1.76	-0.05	5.46	4.76	-1.88
	7	0.89	1.17	-2.17	-2.36	0.81	0.77	2.01	5.39	-0.28	0.04
	8	-21.64	-21.93	11.24	8.72	-13.84	-12.7	17.93	17.92	0.29	-1.13
	9	-10.9	-11.06	5.03	4.67	-8.41	-7.41	4.96	3.39	0.16	-1
	10	-5.29	-7.39	6.93	5.06	-3.04	-3.29	2.81	11.01	2.1	0.25
	11	-5.68	-4.3	5.99	4.36	-5.69	-4.04	3.25	3.54	-1.37	-1.65
	12	-8.02	-8.25	5.21	-3.9	-13.94	-1.82	7.03	4.34	0.23	-12.12
	13	-4.68	-4.7	0.37	-0.46	-1.2	-2.97	4.28	4.41	0.02	1.77
	14	-6.09	-9.05	-4.34	-3.15	-9.58	-4.36	-3.04	-3.91	2.95	-5.22
	15	-1.62	-1.18	2.68	0.84	-2.16	-2.67	-1.53	0	-0.44	0.51
	16	-7.98	-11.45	5.09	-3.24	-6.56	-5.98	-1.87	5.19	3.47	-0.58
	17	-11.21	-11.6	4.17	5.55	-9.68	-10.19	0.73	8.14	0.38	0.51
	18	-10.36	-10.44	-4.37	1.31	-5.58	-3.17	-2.98	-1.05	0.08	-2.41
	19	-3.98	-10.34	8.08	5.7	-7.75	-2.04	3.1	6.07	6.36	-5.71
	20	-4.6	-6.84	8.82	9.09	-1.57	0.48	1.99	0.31	2.24	-2.06
	21	-10.61	-14.77	-7.42	-0.5	-10.2	-5.93	0.28	-2.39	4.16	-4.27
	22	-8.87	-7.48	0.01	2.26	-4.53	-4.7	-1.65	5.34	-1.4	0.17
	23	-5.31	-8.22	1.9	-7.9	-13.75	-3.71	-11.76	0.81	2.91	-10.04
	24	-6.87	-8.25	3.78	0.76	-7.86	-7.29	8.58	9.85	1.37	-0.57
	25	-9.07	-9.74	-0.81	0.81	-8.47	-6.27	-1.57	-2.12	0.67	-2.21
	26	-3.69	-6.26	-1.78	-0.59	-7.27	-6.01	-1.2	-0.21	2.57	-1.26
	27	-8.7	-5.54	-4.35	-2.41	0.14	-1.15	1.87	0.74	-3.16	1.29
	28	-8.47	-12.96	4.11	2.93	-8.49	-4.47	-1.82	-4.46	4.49	-4.02
	29	-3.16	-3.79	-8.35	-2.59	-2.15	-6.76	-3.77	6.01	0.64	4.61
	30	-9.81	-12.48	7.84	9.84	-9.37	-0.77	6.43	7.1	2.67	-8.6
Wake group	31	-1.26	-3.4	-2.31	-0.27	1.61	-0.86	-0.63	-2.16	2.13	2.47
	32	-3.12	-5.89	2.33	-3.23	-1.76	-5.59	5.07	5.4	2.77	3.83
	33	-5.37	-4.7	-2.05	-0.74	-3.08	-7.29	0.48	7.59	-0.67	4.21
	34	-24.79	-26.51	8.47	10.17	-16.82	-19.73	15.83	7.96	1.72	2.91
	35	-0.8	2.27	5.1	3.81	0.3	1.8	5.23	2.74	-3.07	-1.5
	36	-1.94	-3.13	2.93	0.36	-2.09	5.74	1.59	7.5	1.19	-7.83
	37	-8.86	-13.97	3.56	0.64	-4.05	-11.78	-3.2	3.72	5.11	7.73
	38	-8.76	-12.62	-1.28	2.76	-6.24	-3.56	1.91	3.24	3.86	-2.68
	39	1.02	-0.8	-6.4	-7.81	-0.04	2.48	-4.64	8.01	1.82	-2.52
	40	-14.61	-13.01	2.37	1.75	0.06	-4.48	6.24	-2.08	-1.6	4.54
	41	-6.18	-9.83	3.77	4.69	2.07	-2.31	-1.84	1.16	3.64	4.38
	42	-13.03	-14.62	2.21	4.05	-6.55	-10.47	-5.75	14.02	1.58	3.92
	43	-5.66	-7.1	5.26	5.88	-5.57	-3.3	8.3	6.57	1.43	-2.28
	44	-8.29	-7.26	-2.4	-7.81	-6.17	-2.6	0.29	-4.41	-1.03	-3.57
	45	-6.51	0.12	-1.57	-7.19	-5.04	-0.04	4.13	8.94	-6.63	-4.99
	46	-6.93	-13.17	3.83	3.08	-2.25	-11.18	4.68	3.82	6.24	8.94
	47	-9.58	-9.77	4.88	4.73	-8.48	-9.14	-0.77	2.38	0.19	0.66
	48	-1.7	-4.75	7.49	3.76	-1.85	1.2	4.48	3.6	3.06	-3.04
	49	-6.22	-3.07	7.02	-0.98	-1.95	-1.73	-4.89	6.16	-3.15	-0.22
	50	-2.61	-2.97	-0.85	6.5	-2.33	-2.63	0.9	11.37	0.36	0.3
	51	-9.79	-10.75	8.11	3.71	-1.16	-5.03	4.65	4.73	0.96	3.88
	52	-17.54	-15.09	-0.81	-0.8	-8.87	-10.51	-3.94	-11.89	-2.45	1.64
	53	-12.74	-11.91	1.87	4.71	-6.62	-8.08	1.75	5.37	-0.83	1.47
	54	-7.09	-12.07	9.4	5.84	-1.18	-5.28	5.54	10.11	4.98	4.1
	55	-5.76	-13.22	0.65	9.53	-10.94	-6.36	-6.5	14.93	7.47	-4.58
	56	-13.51	-13.27	6.85	1.82	-6.61	-10.83	3.96	11.95	-0.25	4.22
	57	-7.45	-17.24	4.66	-0.63	4.69	-8.8	-1.75	4.06	9.78	13.49
	58	-1	-1.83	0.67	0.37	2.3	2.78	-0.39	1.95	0.83	-0.49
	59	-3.2	-5.6	-4.23	6.79	0.16	3.01	5.65	-0.88	2.4	-2.85
	60	-6.56	-7.35	1.66	-0.61	-2.31	-1.1	-3.6	10.02	0.79	-1.21

## Sheet: Table 1
Table 1
		Stage 1	Stage 2	Slow wave	REM	TST	Spindle RMS	Spindle RMS
	Subjects	sleep	sleep	sleep	sleep		frontal	central-parietal
Nap group	1	15.5	18	7	0	40.5	11	7.67
	2	4.5	22.5	17.5	0	44.5	8.9	7.75
	3	7.5	12.5	16.5	0	36.5	14.02	11.42
	4	15	15	12	0	42	11.3	9.74
	5	14	31	15.5	0	60.5	7.38	7
	6	17.5	16	11.5	0	45	5.44	4.69
	7	5	13.5	8	0	26.5	10.25	8.76
	8	3	36.5	29.5	0	69	14.86	10.92
	9	26.5	37	15	0	78.5	12.2	12.52
	10	30	47	19.5	0	96.5	7.26	6.81
	11	21	39.5	34	0	94.5	10.09	8.07
	12	6.5	18	14	0	38.5	8.72	6.27
	13	23	36.5	13	0	72.5	13.44	10.87
	14	7.5	17	18.5	0	43	9.24	8.74
	15	15	25	14	0	54	7.62	8.06
	16	7.5	26.2	56	0	42	13.71	11.87
	17	5	24.5	28	0	57.5	9.36	8.42
	18	3.5	23.5	39	0	66	11.47	8.21
	19	6	17	14	0	37	11.12	12.25
	20	4.5	27.5	9	0	41	11.72	10.02
	21	8.5	15	22	0	45.5	16.29	12.79
	22	20	27.5	19	0	66.5	16.67	10.98
	23	24.5	58.5	26	0	109	7.36	6.37
	24	3.5	47	25	0	75.5	11.96	7.86
	25	11	16.5	10	0	37.5	17.55	10.62
	26	3.5	13.5	27.5	0	44.5	11.07	9.38
	27	7.5	11	5	0	23.5	14.94	12.14
	28	8.5	45.5	24.5	0	78.5	14.53	9.98
	29	15.5	18	14.5	0	48	8.97	7.23
	30	6	18	25	0	49	9.56	7.18
